# Supplementary material for: Negative SARS-CoV-2 PCR or rapid antigen test result and the subsequent risk of being infectious: a mathematical simulation study
Source: BMC Med Res Methodol. 2021 Aug 10;21:165. doi: 10.1186/s12874-021-01361-3 (PMC8353420; doi:10.1186/s12874-021-01361-3)
Supplement: Supplementary file 1 — Additional file 1. R-code of the Monte Carlo simulation model. [file 12874_2021_1361_MOESM1_ESM.r]

# Supplemental script:  Negative SARS-CoV-2 PCR or rapid antigen test result and the subsequent risk of being infectious: a mathematical simulation study
# Journal:              BMC Medical Research Methodology
# Author:               Ralf Krumkamp
# Affiliation:          Bernhard Nocht Institute for Tropical Medicine, Germany
# Contact:              krumkamp@bnitm.de
# Created:              13.07.2021
# Packages:             RColorBrewer                 

# This script contains the code of the simulation model applied to estimate the number of infections over time
# in a group of people tested negative for SARS-CoV-2 at t0. 
# The following simulation steps are applied: (i) estimating the number of infections missed at t0 as defined in the false 
# negative rate (FNR), (ii) estimating the number of infections that occur over time after t0 and (iii) summarizing the number of 
# infections over time. This simulation is repeated as specified in the srun parameter.


############################################################
# Monte Carlo Simulation parameters
inc = 100/100000        # cumulative 7-day incidence
symp = .35              # proportion of cases with symptoms
pop = 1000              # size of the simulated population
alpha_i <- 4            # alpha (gamma distribution, complete infectious period (alpha * beta = mean infectiousness))
beta_i <- 1.25          # beta (gamma distribution, complete infectious period)
alpha_p <- 4            # alpha (gamma distribution, pre-symptomatic period)
beta_p <- 0.525         # beta (gamma distribution, pre-symptomatic period)
td <- 20                # simulation time (days)
srun <- 1000            # number of simulation runs
fnr <-  .03             # false negative rate (FNR) of the test
PCR <- TRUE             # PCR test conducted (TRUE/FALSE), which detects infections 12h before cases become infectious

set.seed(135)           # set the random number generator seed

for(i in 1:srun){
        cat("\r", "simulation run: ", i, "/", srun) # count down 
        
        # (i) infectious individuals missed by laboratory test due to the FNR of a test
        # it1 contains the start of the infectious period of each individual (0 for non-infectious individuals)
        # it2 contains the end of the infectious period (0 for non-infectious individuals)
        in0 <- rbinom(pop, 1, inc / 7 /symp * td) # infectious individuals, defined as 1, that occur over time (defined in td) in the simulated population, according to the defined 7-day incidence 
        it1 <- ifelse(in0  == 1, runif(pop, 0, 24*td), 0) # time at which the infectious period starts (uniform distribution)
        it2 <- it1 + ifelse(in0  == 1, ifelse(rbinom(sum(in0), 1, symp) == 1, 
                                               rgamma(sum(in0), shape = alpha_p, scale = beta_p)*24,
                                               rgamma(sum(in0), shape = alpha_i, scale = beta_i)*24), 0)  # time at which the infectious period stops
                                                                                                         # (different gamma distributions for symptomatic and asymptomatic individuals, respectively)
        
        # select from the above simulation all individuals who are infectious at day 20 (480 hours after simulation start)
        # this is the group of individuals who are infectious at the simulation start
        it1.0 <- it2.0 <- rep(0, pop)
        it1.0[it1 <480 & it2 >480] <- it1[it1 <480 & it2 >480] - 480
        it2.0[it1 <480 & it2 >480] <- it2[it1 <480 & it2 >480] - 480
        
        # determine how many infectious individuals are missed by the laboratory test (proportion is determined by FNR)
        # beginning and end time points of the infectious period for these individuals remain in the data sets
        i.fnr <- rbinom(sum(it1.0 != 0), 1, fnr)
        it1.0[it1.0 != 0] <- it1.0[it1.0 != 0] * i.fnr
        it2.0[it2.0 != 0] <- it2.0[it2.0 != 0] * i.fnr
        
        # (ii) infectiousness after laboratory test
        # beginning and end times of the infectious periods for infections occurring after a negative laboratory test is recorded
        in1 <- ifelse(in0  == 0, rbinom(pop-sum(in0),  1, inc / 7 /symp * td), 0) # infectious individuals, defined as 1, that occur over time (defined in td) in the simulated population, according to the defined 7-day incidence
        it1 <- ifelse(in1 == 1, runif(pop, 0, 24*td) + ifelse(PCR, rnorm(pop, 12, 1), 0), 0)  # time at which the infectious period starts (uniform distribution), 12h delay for PCR test considered
        it2 <- it1 + ifelse(in1  == 1, ifelse(rbinom(sum(in1), 1, symp) == 1, 
                                             rgamma(sum(in1), shape = alpha_p, scale = beta_p)*24,
                                             rgamma(sum(in1), shape = alpha_i, scale = beta_i)*24), 0)  # time at which the infectious period stops
                                                                                                         # (different gamma distributions for symptomatic and asymptomatic individuals)
        
        # sum of infections missed at t0 and infections that occur after t0
        it1 <- it1 + it1.0
        it2 <- it2 + it2.0
        in01 <- in0 + in1 
        
        # sum of infectious cases over time (per hour over the whole simulation period, as defined in td)
        if(sum(in01) > 0){ 
                int <- sapply(1:(24*td), function(x) sum(sapply(which(in01 == 1), function(y) ifelse(it1[y] <= x & it2[y] >= x, 1, 0))))
        } else{
                int <- rep(0, 24*td) # in the case that no cases are simulated, generate a data row with 0 for each hour
        }
        if(i == 1){
                df <- matrix(int, 1, td*24) # save summary of the first simulation
        } else{
                df <- rbind(df, int)        # add summary of the following simulations
        }

        mcs <- sapply(1:(10*24), function(x) table(factor(df[,x], levels = 0:20)))
}


# area plot with simulation results over time
mcs <- rbind(mcs[1:10,], t(as.matrix(apply(mcs[11:20,], 2, sum))))      # summarize all time points with ≥10 infections
mcs <- apply(mcs/srun, 2, cumsum)                                       # cumulative proportions to draw areas

setwd("folder path") # define folder to save plot

pdf("areaplot.pdf", 4, 5)
par(mar = c(9, 4, 3, 0)+.1)
plot(c(8,233), c(0.03, .97), type = "n", ann = F, axes = F)
polygon(c(1:240, 240, 1), c(mcs[1, 1:240], 0, 0), border = NA, col = rev(RColorBrewer::brewer.pal(10, "Spectral"))[1])
sapply(1:10, function(x) polygon(c(1:240, 240:1), c(mcs[0+x, 1:240], mcs[1+x, 240:1]), border = NA, col = rev(RColorBrewer::brewer.pal(10, "Spectral"))[1+x]))
polygon(c(1:240, 240, 1), c(mcs[10, 1:240], 1, 1), border = NA, col = "black")
                
axis(1, at = c(1, cumsum(rep(24, 10))), labels = rep("", 11), col = NA, col.ticks = 1)
text(cumsum(c(12, rep(24, 9))), -.07, 1:10, xpd = T)
abline(h = c(.2, .4, .6, .8), col = rgb(0,0,0,.4))
axis(2, las = 2,  mgp = c(3, .75, 0), at = seq(0, 1, .2), labels = c("0%", "20%", "40%", "60%", "80%", "100%"))
title(ylab = "percent simulations", xlab = "days after sampling", main = paste0("7-day incidence = ", inc*100000, "/100,000"))
box()

text(0, -.45, "number of cases", xpd = NA, adj = 0)           
legend(-10, -.5, c(0:9, ">9"), fill = c(rev(RColorBrewer::brewer.pal(10, "Spectral")), "black"), border = NA, xpd = NA, ncol = 6, bty = "n", text.width = 7)

dev.off()
